# Supplementary material for: Continental-scale associations of Arabidopsis thaliana phyllosphere members with host genotype and drought
Source: Nat Microbiol. 2024 Sep 6;9(10):2748–58. doi: 10.1038/s41564-024-01773-z (PMC11457713; doi:10.1038/s41564-024-01773-z)
Supplement: Supplementary file 3 — Supplementary Data Tables 1 and 2 in .xlsx format with tabs. [file 41564_2024_1773_MOESM3_ESM.xlsx]

## Sheet: Extended_Data1_PlantImage
Extended Data 1: Plant imaging results for drought experiment with infection for study done in Utah. The parameters described here detail the components of the image files after analysis in PlantCV.
plant_id	date	stress	in_bounds	area	convex_hull_area	solidity	perimeter	width	height	longest_path	center_of_mass_x	center_of_mass_y	convex_hull_vertices	object_in_frame	ellipse_center_x	ellipse_center_y	ellipse_major_axis	ellipse_minor_axis	ellipse_angle	ellipse_eccentricity
tray1.plant1	08_12	drought	0	280775	473502	0.592975	11024.7	773	774	5416	387.804	338.614	36	0	382.227	350.245	661.815	637.81	64.5926	0.266884
tray1.plant5	08_12	drought	1	116494	219776	0.530058	8703.73	548	558	3851	1523.63	392.937	28	1	1522.76	393.246	445.174	432.978	176.109	0.232468
tray1.plant9	08_12	drought	0	312451	503717	0.620291	7521.71	824	820	5827	2510.72	396.781	29	0	2513.47	394.446	707.979	661.082	66.1167	0.357903
tray1.plant13	08_12	drought	1	81318	139928	0.581144	4679.26	436	431	3505	3416.37	417.804	28	1	3412.86	423.899	386.044	362.59	55.3071	0.343244
tray1.plant17	08_12	drought	1	211409	357170	0.5919	7290.36	699	665	4687	4474.35	462.825	37	1	4475.96	474.891	601.447	560.368	74.6549	0.36323
tray1.plant21	08_12	drought	1	92855	175452	0.529235	5383.33	449	552	3848	5342.62	467.559	37	1	5345.53	477.21	486.222	361.621	19.3547	0.668474
tray1.plant2	08_12	drought	1	324282	506522	0.640212	8110.72	886	836	6184	502.548	1123.08	27	1	503.403	1119	743.347	639.518	122.79	0.509749
tray1.plant6	08_12	drought	1	84440	169986	0.496747	7099.12	488	510	3519	1614.32	1137.38	32	1	1616.71	1131.02	405.488	384.983	156.536	0.313975
tray1.plant10	08_12	drought	1	176464	305960	0.576754	7242.02	631	641	4587	2373.01	1139.52	30	1	2375.67	1140.47	538.626	517.771	159.241	0.275569
tray1.plant14	08_12	drought	1	232969	375800	0.619928	6477.61	774	687	5491	3278.75	1080.29	33	1	3272.54	1077.64	627.138	566.857	111.775	0.427788
tray1.plant18	08_12	drought	1	78069	156618	0.498469	4103.27	541	432	3735	4618.29	1266.69	32	1	4602.23	1274.16	463.038	340.781	114.468	0.677018
tray1.plant22	08_12	drought	1	189080	322286	0.586685	7229.43	669	637	4833	5324.77	1163.11	28	1	5323.11	1182.12	575.537	524.204	139.199	0.412832
tray1.plant3	08_12	drought	1	220855	365108	0.604904	7227.44	677	727	4874	482.957	1879.56	34	1	487.088	1872.73	605.416	574.838	29.9745	0.313788
tray1.plant7	08_12	drought	1	433633	660796	0.656228	9199.61	923	948	6906	1401.99	1843.62	29	1	1389.18	1843	816.462	769.076	145.95	0.335721
tray1.plant11	08_12	drought	1	63682	113924	0.558987	5525	393	417	2742	2422.6	1903.16	36	1	2423.84	1903.34	328.982	324.124	136.542	0.171222
tray1.plant15	08_12	drought	1	271294	455500	0.595595	7272.13	756	778	5421	3331.97	1871.71	31	1	3337.99	1886.08	663.117	650.977	8.51414	0.190471
tray1.plant19	08_12	drought	1	140887	243559	0.578451	6905.43	681	515	4575	4504.26	1936.7	36	1	4506.26	1932.69	587.417	394.147	114.34	0.741473
tray1.plant23	08_12	drought	1	228166	363522	0.627655	8473.44	727	712	5079	5433.01	1910.92	33	1	5422.7	1912.15	592.91	551.189	110.625	0.368486
tray1.plant4	08_12	drought	0	355413	518278	0.685758	9120.16	831	762	6213	390.057	2624.99	28	0	404.458	2627.98	745.418	656.192	88.5757	0.474417
tray1.plant8	08_12	drought	1	172063	327438	0.525483	8547.68	680	654	4507	1277.52	2643.26	30	1	1281.46	2648.48	548.029	538.611	17.9751	0.1846
tray1.plant12	08_12	drought	1	76957	131953	0.583215	5151.91	455	443	2999	2378.67	2651.05	31	1	2384.96	2653.02	390.665	350.673	139.835	0.440746
tray1.plant16	08_12	drought	1	166928	291156	0.573327	6983.09	604	600	4712	3358.74	2532.44	34	1	3363.93	2529.63	549.458	495.875	59.8982	0.43073
tray1.plant20	08_12	drought	1	51302	117646	0.436073	5601.86	381	494	3267	4413.11	2586.41	26	1	4408.36	2582.4	464.118	291.27	15.4124	0.778555
tray1.plant24	08_12	drought	1	18672	40940.5	0.456077	2159.77	217	286	1941	5361.2	2528.18	21	1	5360.81	2522.02	256.298	210.682	168.068	0.569457
tray1.plant1	08_15	drought	0	258460	459173	0.562882	11070.8	749	759	5636	346.824	328.188	21	0	354.853	342.636	661.097	639.308	176.384	0.254622
tray1.plant5	08_15	drought	1	157495	269050	0.585376	9838.38	592	598	4351	1452.38	396.767	33	1	1454.18	400.092	503.22	470.28	139.354	0.355852
tray1.plant9	08_15	drought	0	345377	540260	0.639279	8998.4	859	805	6177	2494.39	376.492	38	0	2492.04	378.937	731.576	678.659	64.747	0.373407
tray1.plant13	08_15	drought	1	86517	150744	0.573933	5462.36	487	454	3553	3442.43	440.492	32	1	3440.13	441.847	397.789	368.713	77.4892	0.375294
tray1.plant17	08_15	drought	1	192725	325752	0.59163	7018.98	739	606	5217	4549.9	466.605	32	1	4551.97	472.136	627.841	506.552	97.49	0.590803
tray1.plant21	08_15	drought	1	64122	123800	0.517948	4564.7	294	582	3741	5359.35	554.702	27	1	5354.2	570.573	543.73	258.794	178.172	0.879466
tray1.plant2	08_15	drought	0	330284	568634	0.580838	9139.91	944	791	6792	455.964	408.886	30	0	445.714	410.883	856.513	663.897	82.7048	0.631818
tray1.plant6	08_15	drought	1	96193	185226	0.519328	6960.23	510	495	3464	1560.55	1100.49	34	1	1565.2	1095.86	414.728	402.645	127.7	0.239629
tray1.plant10	08_15	drought	1	229701	363711	0.631548	7745.81	681	723	5321	2364.96	1177.2	38	1	2367.52	1185.41	588.392	565.396	124.986	0.276836
tray1.plant14	08_15	drought	1	264319	421857	0.626561	6731.62	790	725	5629	3227.17	1126.99	34	1	3227.71	1124.43	638.211	615.276	42.9352	0.265676
tray1.plant18	08_15	drought	1	139754	235763	0.592773	5673.51	523	610	4176	4633.15	1267.38	30	1	4634.14	1267.73	523.741	440.089	2.50337	0.542153
tray1.plant22	08_15	drought	1	183443	334404	0.548568	5250.33	640	700	5188	5334.06	1226.54	37	1	5344.92	1234.43	604.55	557.939	165.174	0.385038
tray1.plant3	08_15	drought	1	264899	428714	0.617891	10238.4	747	760	5442	443.118	1910.74	30	1	456.246	1909.47	628.528	612.022	40.7858	0.227667
tray1.plant7	08_15	drought	1	509629	765785	0.665499	8216.99	1030	1012	7509	1390.99	1835.35	37	1	1388.97	1835.7	912.67	833.017	135.358	0.408573
tray1.plant11	08_15	drought	1	80099	130066	0.615831	4994.49	449	404	3132	2445.03	1933.84	33	1	2453.05	1936.03	383.119	339.263	80.8375	0.46458
tray1.plant15	08_15	drought	1	307698	495130	0.621448	8451.41	800	782	5430	3372.1	1888.94	37	1	3374.95	1907.17	712.639	659.859	93.9401	0.377677
tray1.plant19	08_15	drought	1	189264	315093	0.600661	8685.92	672	664	4762	4608.61	1969.14	40	1	4599.21	1969.15	565.59	505.489	122.96	0.448589
tray1.plant23	08_15	drought	0	132901	281010	0.472941	6011.42	722	664	4920	5427.87	1965.27	25	0	5445.3	1986.97	634.225	489.009	118.481	0.636793
tray1.plant4	08_15	drought	0	291342	478302	0.609117	7488.51	841	714	6227	402.688	2601.16	24	0	418.22	2621.22	768.371	615.154	88.4532	0.599205
tray1.plant8	08_15	drought	0	160679	332784	0.482833	10468.1	676	655	4688	375.768	379.195	24	0	1512.37	2601.74	537.026	535.327	51.7437	0.0794902
tray1.plant12	08_15	drought	1	70555	139822	0.504604	5626.91	480	456	3121	2481.01	2730.14	22	1	2484.6	2729.91	396.498	372.917	137.971	0.339721
tray1.plant16	08_15	drought	1	135669	260117	0.521569	6969	587	616	4195	3366.19	2575.6	38	1	3362.41	2578.41	546.907	467.52	27.4159	0.518886
tray1.plant20	08_15	drought	1	13644	36802.5	0.370736	1966.78	226	229	1619	4406.55	2574.78	25	1	4397.93	2589.96	239.001	197.711	43.9871	0.561845
tray1.plant24	08_15	drought	0	0	0	0	0	0	0	0	NA	NA	0	0	NA	NA	0	0	0	0
tray2.plant1	08_12	drought	0	227817	367698	0.619576	6388.2	677	726	5628	319.102	399.181	32	0	317.232	399.889	606.729	581.007	175.219	0.288086
tray2.plant5	08_12	drought	1	197613	347866	0.568072	7616.48	708	684	4721	1461.86	361.818	29	1	1469.07	358.87	574.134	546.957	76.2846	0.304022
tray2.plant9	08_12	drought	1	64551	133496	0.483541	5663.29	478	429	3099	2344.8	400.559	34	1	2338.46	407.431	420.304	300.435	59.6121	0.699325
tray2.plant13	08_12	drought	1	191835	322275	0.595253	9141.45	685	614	4660	3325.15	373.814	34	1	3314.77	368.452	553.703	519.935	106.85	0.343876
tray2.plant17	08_12	drought	1	187329	316790	0.591335	8331.68	649	654	4683	4316.19	370.755	32	1	4327.42	367.076	552.645	528.474	134.604	0.292507
tray2.plant21	08_12	drought	1	70038	174075	0.402344	8127.38	502	517	3670	5242.56	444.387	22	1	5232.48	439.535	429.087	359.708	39.9861	0.545192
tray2.plant2	08_12	drought	1	78732	134544	0.585174	4968.67	385	507	3547	536.708	1179.38	33	1	530.421	1166.66	485.67	307.283	167.182	0.774398
tray2.plant6	08_12	drought	1	209337	342252	0.611646	7555.32	650	645	4930	1509.71	1151	38	1	1502.79	1155.69	572.918	542.469	147.188	0.321669
tray2.plant10	08_12	drought	1	139677	250878	0.556753	7288.12	613	559	4209	2501.24	1227.48	29	1	2499.9	1235.5	512.517	456.894	61.1776	0.453078
tray2.plant14	08_12	drought	1	168741	291328	0.579214	6814.18	649	637	4300	3444.28	1228.42	28	1	3443.57	1222.57	528.609	494.834	56.1602	0.351719
tray2.plant18	08_12	drought	1	71375	115936	0.615639	5225.13	397	389	2833	4373.95	1124.59	30	1	4369.78	1124.08	352.264	315.532	134.49	0.44461
tray2.plant22	08_12	drought	0	123518	248610	0.496834	7571.45	589	578	4628	5523.68	1171.43	26	0	5528.41	1163.67	530.935	431.693	61.9915	0.582151
tray2.plant3	08_12	drought	1	187226	306185	0.61148	6633.15	656	623	4556	481.084	1911.49	33	1	485.074	1914.12	535.355	521.126	11.2279	0.229016
tray2.plant7	08_12	drought	1	150127	257512	0.582989	5869.87	581	659	4375	1430.93	1838.82	29	1	1425.42	1851.06	565.519	435.622	23.9539	0.637676
tray2.plant11	08_12	drought	1	228965	383728	0.596686	8528.53	731	738	5281	2510.63	1926.22	30	1	2522.55	1917.46	598.895	568.307	171.417	0.315497
tray2.plant15	08_12	drought	1	157829	285636	0.552552	6386.45	670	623	4576	3368.9	1965.49	30	1	3376.29	1966.18	539.772	493.588	86.2781	0.404727
tray2.plant19	08_12	drought	1	198057	343046	0.577348	8362.11	656	682	4719	4293.19	1799.65	36	1	4289.39	1791.97	590.672	522.734	161.56	0.465625
tray2.plant23	08_12	drought	1	134821	235631	0.57217	7099.23	553	573	4150	5280.56	1886.52	28	1	5283.51	1884.66	500.012	430.623	33.2211	0.508223
tray2.plant4	08_12	drought	0	207030	377354	0.548637	9210.04	730	694	5160	480.526	2642.57	25	0	482.692	2649.1	590.32	558.354	127.18	0.324605
tray2.plant8	08_12	drought	1	139042	270735	0.513572	5194.52	596	642	4488	1489.5	2588.57	28	1	1492.44	2594.73	564.857	476.022	168	0.538335
tray2.plant12	08_12	drought	1	169487	287044	0.590455	6589.58	611	650	4240	2405.85	2596.91	32	1	2405.44	2597.98	544.095	491.895	143.146	0.427404
tray2.plant16	08_12	drought	1	169726	275775	0.615451	6831.36	603	609	4420	3440.91	2624.37	30	1	3444.24	2625.02	517.205	478.458	146.252	0.379764
tray2.plant20	08_12	drought	1	230011	349708	0.657724	7941.94	692	640	4753	4484.68	2572.7	37	1	4477.47	2574.23	576.718	560.272	94.8352	0.237103
tray2.plant24	08_12	drought	0	207583	366074	0.567053	9682.53	689	676	5133	5476.59	2617.66	25	0	5476.91	2610.75	609.712	555.855	72.963	0.410929
tray2.plant1	08_15	drought	0	255844	383590	0.666973	7416.46	681	707	5171	306.048	370.453	29	0	307.717	360.732	632.277	590.178	161.48	0.358795
tray2.plant5	08_15	drought	0	213015	371882	0.572803	8595.71	736	697	4981	1441.93	337.048	25	0	1448.48	341.13	592.383	576.377	69.9713	0.230892
tray2.plant9	08_15	drought	1	68865	142736	0.482466	5635.19	483	470	3481	2390.25	385.02	30	1	2379.59	378.664	394.291	352.448	52.6204	0.448313
tray2.plant13	08_15	drought	0	188753	337251	0.559681	9650.31	710	598	5054	3390.2	315.569	32	0	3383.68	312.748	578.242	515.266	111.752	0.453824
tray2.plant17	08_15	drought	1	176672	300593	0.587745	8519.75	672	674	4826	4420.15	346.454	37	1	4422.57	348.506	565.883	487.822	36.6482	0.506816
tray2.plant21	08_15	drought	1	47597	110656	0.430137	5069.39	445	420	3111	5270.51	487.959	26	1	5287.84	488.868	367.735	314.821	132.209	0.516798
tray2.plant2	08_15	drought	1	89035	172928	0.514867	5103.21	506	542	3559	517.067	1159.71	28	1	499.459	1174.61	485.08	378.328	36.9715	0.625867
tray2.plant6	08_15	drought	1	243564	396478	0.61432	8163.11	703	670	5094	1493.2	1139.49	38	1	1497.67	1132.13	613.384	601.052	15.1964	0.199515
tray2.plant10	08_15	drought	1	100696	228930	0.439856	8495.34	524	581	4541	2485.41	1193.29	29	1	2476.45	1221.8	532.918	417.055	0.034489	0.62254
tray2.plant14	08_15	drought	1	187078	322138	0.58074	7897.2	685	663	4758	3446.84	1192.05	32	1	3448.03	1185.23	543.766	515.646	62.3499	0.317412
tray2.plant18	08_15	drought	1	75143	127727	0.588309	5439.94	419	431	3183	4451.76	1156.2	28	1	4449.88	1153.81	360.421	340.243	131.826	0.329896
tray2.plant22	08_15	drought	0	126406	243576	0.518958	7337.73	521	581	3661	5570.41	1172.56	26	0	5568.13	1161.78	523.83	449.895	10.0551	0.512215
tray2.plant3	08_15	drought	1	172245	319727	0.538725	8145.64	682	634	4577	488.948	1907.46	36	1	478.642	1890.7	560.526	522.704	98.0342	0.361108
tray2.plant7	08_15	drought	1	161012	280912	0.573177	8040.57	604	687	4374	1482.17	1893.6	35	1	1471.21	1893.1	553.944	461.927	27.9418	0.551937
tray2.plant11	08_15	drought	1	247895	414428	0.598162	8639.73	737	773	5025	2551.01	1957.95	34	1	2559.84	1948.78	628.896	577.522	170.487	0.395858
tray2.plant15	08_15	drought	1	123975	259111	0.478463	7836.43	575	624	4278	3384.74	1929.92	27	1	3386.13	1924.24	526.386	427.541	146.124	0.583352
tray2.plant19	08_15	drought	1	233237	384597	0.606445	9812.7	688	735	4949	4339.66	1846.35	35	1	4337.41	1835.66	602.312	560.159	154.306	0.367524
tray2.plant23	08_15	drought	1	148206	249008	0.595185	8143.01	550	600	4130	5274.02	1941.87	30	1	5277.26	1945.62	507.415	448.353	18.5051	0.468239
tray2.plant4	08_15	drought	0	205043	392052	0.522999	11577.2	750	716	5345	576.15	2610.01	27	0	580.136	2620.16	592.794	562.956	109.804	0.313267
tray2.plant8	08_15	drought	1	138888	285120	0.48712	7371.36	604	651	4745	1449.1	2629.98	25	1	1450.37	2636.95	552.633	487.393	167.05	0.471348
tray2.plant12	08_15	drought	1	145965	281566	0.518403	9269.24	594	640	4403	2347.52	2577.01	29	1	2347.25	2580.78	518.108	508.801	48.1103	0.18869
tray2.plant16	08_15	drought	0	214893	334401	0.642621	7695.49	673	672	4935	3420.26	2679.7	29	0	3423.06	2682.84	583.539	523.862	155.121	0.44054
tray2.plant20	08_15	drought	1	131463	277912	0.473037	6383.14	694	669	4637	4513.03	2598.66	35	1	4521.1	2623.67	579.329	487.047	125.715	0.541487
tray2.plant24	08_15	drought	1	7471	20288	0.368247	1424.14	117	223	1485	5309.58	2563.89	19	1	5321.81	2566.26	210.482	101.817	170.882	0.875215
tray3.plant1	08_12	control	0	338089	532966	0.634354	10041.7	869	809	6069	414.047	405.434	25	0	427.471	416.45	753.928	663.084	63.1764	0.475888
tray3.plant5	08_12	control	0	246161	362273	0.67949	6384.96	664	683	5093	1306.19	349.448	28	0	1305.94	348.287	616.65	577.993	178.525	0.348495
tray3.plant9	08_12	control	0	294846	441742	0.667461	8876.98	788	736	5444	2274.19	352.338	30	0	2276.87	357.276	658.574	630.61	136.027	0.288304
tray3.plant13	08_12	control	1	227129	327505	0.693513	5439.25	678	686	4721	3545.39	365.488	41	1	3546.08	366.406	578.346	566.413	97.0993	0.202096
tray3.plant17	08_12	control	0	407033	616154	0.660602	9794.95	900	821	6732	4461.56	367.79	31	0	4459.55	370.418	800.194	756.618	104.601	0.325496
tray3.plant21	08_12	control	1	254780	411224	0.619565	7835.05	720	760	5035	5409.06	439.081	42	1	5409.45	440.689	644.472	606.436	144.44	0.338459
tray3.plant2	08_12	control	0	258029	417826	0.617551	6589.94	752	781	5268	389.848	1104.27	28	0	387.94	1095.87	664.417	626.691	87.747	0.332172
tray3.plant6	08_12	control	1	325999	502046	0.649342	7802.42	860	815	5807	1330.3	1137.74	26	1	1340.96	1137.91	721.439	658.074	50.0951	0.409815
tray3.plant10	08_12	control	1	304338	480444	0.633452	5891.16	823	809	5843	2520.66	1035.91	35	1	2522.8	1031.03	733.938	642.197	62.6856	0.48412
tray3.plant14	08_12	control	1	179442	300342	0.59746	5419.98	634	662	4432	3224.19	1074.33	33	1	3218.08	1074.82	568.968	499.281	155.172	0.479539
tray3.plant18	08_12	control	1	297373	440130	0.675649	7859.07	809	754	5644	4475.74	1116.43	34	1	4469.22	1120.27	697.967	592.106	118.983	0.529469
tray3.plant22	08_12	control	1	217441	349078	0.6229	6611.04	674	667	4772	5460.91	1124.14	35	1	5455.48	1120.57	619.876	566.783	39.9138	0.404926
tray3.plant3	08_12	control	1	334110	589318	0.566943	8788.7	895	818	6502	496.835	1801.11	42	1	499.81	1785	777.839	691.541	94.6577	0.457802
tray3.plant7	08_12	control	1	140890	212786	0.662121	4978.66	461	578	4066	1369.77	1875.56	35	1	1368.04	1868.09	521.526	413.173	165.772	0.610211
tray3.plant11	08_12	control	1	281237	428942	0.655654	6110.15	746	779	5307	2454.47	1775.04	33	1	2456.98	1783.16	662.216	629.968	140.14	0.30826
tray3.plant15	08_12	control	1	316326	538001	0.587965	8426.43	871	877	5822	3604.47	1692.96	32	1	3619.96	1692.68	731.168	692.836	36.4005	0.319536
tray3.plant19	08_12	control	1	255998	410320	0.623898	7009.22	704	746	5274	4465.12	1883.02	33	1	4462.83	1882.7	644.332	610.868	49.6306	0.318079
tray3.plant23	08_12	control	0	235545	376071	0.626331	5540.35	733	668	5212	5418.58	1828.54	34	0	5416.24	1848.95	650.213	592.97	118.901	0.410271
tray3.plant4	08_12	control	0	251652	424982	0.592147	9167.09	712	736	5235	333.249	2637.39	28	0	324.161	2629.18	678.005	595.5	174.397	0.478087
tray3.plant8	08_12	control	1	254541	381995	0.666346	6611.52	727	723	4884	1451.36	2589.9	39	1	1449.58	2597.77	610.727	593.788	120.659	0.233887
tray3.plant12	08_12	control	1	357783	569712	0.628006	8641.13	881	847	6446	2349.2	2526.69	30	1	2359.69	2516	777.306	692.163	88.6265	0.455053
tray3.plant16	08_12	control	1	387538	589450	0.657456	9841.24	920	919	6256	3337.62	2510.15	33	1	3346.06	2498.52	736.321	715.634	121.226	0.235369
tray3.plant20	08_12	control	0	420150	654832	0.641615	10025.6	1002	831	6354	4389.15	2623.4	35	0	4389.62	2618.38	874.256	715.62	79.2492	0.574438
tray3.plant24	08_12	control	1	228133	365800	0.623656	5818.87	727	688	5068	5276.68	2537.43	41	1	5266.53	2540.61	622.296	571.619	58.5887	0.39527
tray3.plant1	08_15	control	0	412577	622490	0.662784	8858.19	900	895	6961	413.472	461.839	37	0	425.073	469.48	816.499	760.512	31.6847	0.363921
tray3.plant5	08_15	control	0	351243	485688	0.723186	5614.98	763	834	5664	1361.91	397.004	34	0	1359.44	399.553	762.624	653.542	0.460514	0.515375
tray3.plant9	08_15	control	0	382395	560198	0.682607	10501.3	914	808	6260	2364.29	376.075	28	0	2360.5	378.085	767.35	691.674	95.2863	0.433027
tray3.plant13	08_15	control	1	287485	437536	0.657055	5665.3	785	729	5727	3589.26	400.289	38	1	3591.95	398.682	683.62	636.459	88.1126	0.364986
tray3.plant17	08_15	control	0	479802	702296	0.683191	8490.26	1016	803	8413	4498.67	354.065	29	0	4496.84	371.769	905.978	806.607	101.977	0.455343
tray3.plant21	08_15	control	0	342613	520576	0.658142	9986.47	801	858	5955	5473.93	450.581	38	0	5466.73	469.484	736.257	676.394	159.137	0.394972
tray3.plant2	08_15	control	0	319507	497410	0.642341	6834.71	804	821	6226	391.178	1156.96	28	0	379.824	1164.49	737.326	662.068	46.1267	0.440137
tray3.plant6	08_15	control	1	403886	609367	0.662796	8445.82	948	835	7116	1332.13	1178.59	30	1	1330.45	1179.45	821.588	720.864	69.6442	0.479753
tray3.plant10	08_15	control	1	377280	562770	0.670398	8445.33	877	864	5876	2543.41	1120.75	40	1	2540.94	1131.85	767.117	705.744	71.7268	0.391932
tray3.plant14	08_15	control	1	229261	359218	0.638223	5703.03	667	711	5147	3266.06	1141.22	37	1	3263.24	1144.26	639.654	560.655	5.33018	0.481407
tray3.plant18	08_15	control	1	370099	560094	0.66078	8026.97	907	864	6256	4570.17	1094.49	33	1	4558.23	1079.49	778.166	694.869	84.5327	0.450142
tray3.plant22	08_15	control	0	288607	440171	0.65567	9057.63	710	747	5611	5489.69	1625.41	30	0	5498.76	1632.16	679.986	644.48	172.421	0.318913
tray3.plant3	08_15	control	0	432347	729853	0.592375	10005	947	926	7690	462.162	1901.34	36	0	464.784	1902.06	858.364	785.874	72.8581	0.402209
tray3.plant7	08_15	control	1	191377	268504	0.712754	4289.71	612	644	4270	1381	1932.66	44	1	1390.69	1933.35	570.461	498.324	14.5927	0.48674
tray3.plant11	08_15	control	1	331737	503600	0.65873	6819.79	813	822	5729	2436.91	1866.08	35	1	2435.39	1854.45	749.301	666.224	48.959	0.457661
tray3.plant15	08_15	control	1	411699	683585	0.602265	8634.85	963	975	7316	3628.33	1795.89	34	1	3637.26	1777.79	835.054	755.363	47.0859	0.426328
tray3.plant19	08_15	control	1	351677	562415	0.625298	10517	852	872	6428	4496.29	1867.34	34	1	4505.94	1849.01	740.862	707.758	12.1957	0.295584
tray3.plant23	08_15	control	0	317517	525022	0.60477	9082.6	818	814	6100	5489.51	1626.17	26	0	5498.18	1632.34	764.569	661.678	142.995	0.501037
tray3.plant4	08_15	control	0	302173	488868	0.618108	12039.9	772	765	5776	337.457	2693.17	19	0	321.702	2688.65	686.435	668.227	62.535	0.22879
tray3.plant8	08_15	control	0	305262	473002	0.645371	7128.72	830	783	5741	1442.7	2650.15	39	0	1450.06	2639.06	703.305	654.706	78.8519	0.365278
tray3.plant12	08_15	control	0	417614	652198	0.640317	9858.32	1001	774	7106	2412.67	2640.28	32	0	2410.35	2634.95	919.97	700.246	80.1368	0.648561
tray3.plant16	08_15	control	1	433451	641982	0.675176	7135.67	989	867	6778	3427.08	2599.92	31	1	3428.72	2588.05	857.734	758.012	89.0648	0.467982
tray3.plant20	08_15	control	0	464346	749342	0.619672	11967.7	1072	866	7583	4439.77	2683.02	26	0	4445.21	2664.91	928.841	761.908	86.9509	0.571965
tray3.plant24	08_15	control	0	253551	401562	0.631412	7261.76	641	742	5589	5581.56	2692.53	27	0	5588.11	2696.39	675.135	608.956	155.949	0.431784
tray4.plant1	08_12	control	0	200002	296450	0.674658	5877.33	640	647	4476	481.912	801.031	28	0	467.872	789.126	554.985	528.72	80.1834	0.303994
tray4.plant5	08_12	control	0	354820	605882	0.585626	8336.54	906	815	6932	1405.27	366.097	34	0	1387.14	376.609	824.898	706.686	92.1819	0.515823
tray4.plant9	08_12	control	0	265971	416304	0.638886	7999.48	758	723	5494	2461.43	371.19	37	0	2460.94	370.319	639.05	611.722	61.4064	0.289309
tray4.plant13	08_12	control	0	328439	494480	0.66421	6379.83	859	718	5961	3443.28	360.61	34	0	3444.2	369.549	748.821	655.422	92.3722	0.483631
tray4.plant17	08_12	control	0	241834	379014	0.638062	6057.24	736	674	5030	4295.5	340.995	34	0	4296.35	329.841	635.979	590.443	100.274	0.371585
tray4.plant21	08_12	control	0	314553	528671	0.594988	7542.8	835	805	6207	5391.63	396.297	26	0	5409.09	392.508	740.88	682.794	102.297	0.388144
tray4.plant2	08_12	control	0	367119	646876	0.567526	8932.67	980	915	6872	597.229	1047.86	28	0	598.888	1039.61	828.379	738.906	130.778	0.452054
tray4.plant6	08_12	control	1	231020	404199	0.57155	6375.67	809	726	5549	1501.78	1086.13	29	1	1492.85	1086.92	716.433	547.943	68.9414	0.644243
tray4.plant10	08_12	control	1	338714	530962	0.637926	7340.9	877	815	6133	2491.44	1093.76	36	1	2493.47	1100.33	765.42	657.148	73.2357	0.512738
tray4.plant14	08_12	control	1	369379	612823	0.60275	8916.38	822	885	6215	3430.11	1091.39	36	1	3428.92	1095.81	847.915	742.718	20.0436	0.482428
tray4.plant18	08_12	control	1	322330	514759	0.626177	7398.91	909	771	5966	4458.86	1232.29	46	1	4459.73	1235.32	773.781	650.856	97.9939	0.540822
tray4.plant22	08_12	control	0	243676	413158	0.58979	7766.57	783	702	5308	5412.28	1138.03	31	0	5412.72	1144.08	670.776	582.253	80.2109	0.496514
tray4.plant3	08_12	control	0	406235	646366	0.62849	8297.84	781	1057	7473	345.76	1927.43	37	0	352.539	1929.84	899.828	704.657	5.04928	0.621894
tray4.plant7	08_12	control	1	380780	697866	0.545635	11724.8	1019	924	6760	1294.73	1891.41	35	1	1272.06	1869.9	833.982	778.127	83.9284	0.359809
tray4.plant11	08_12	control	0	295391	502006	0.588421	8265.97	814	786	5903	2503.74	1927.29	31	0	2508.9	1937.96	703.791	659.903	43.5204	0.347609
tray4.plant15	08_12	control	1	248340	397866	0.624181	6589.93	776	626	5311	3510.16	1853.99	34	1	3525.29	1850.85	700.06	575.403	83.9219	0.569582
tray4.plant19	08_12	control	1	270903	423588	0.639543	7514.57	757	703	5782	4433.97	2002.81	32	1	4428.35	1996.73	682.719	611.998	92.3312	0.443219
tray4.plant23	08_12	control	0	500505	776168	0.644841	9512.84	878	1041	8169	5393.18	1912.79	30	0	5392.91	1920.53	980.977	854.092	14.2568	0.491896
tray4.plant4	08_12	control	0	264067	432332	0.610798	9511.12	856	714	5660	640.134	2685.6	28	0	644.68	2693.2	675.401	602.03	78.4509	0.453281
tray4.plant8	08_12	control	0	264215	435005	0.607384	7196.05	788	726	5431	1490.01	2649.71	34	0	1495.28	2653.25	661.618	620.811	104.096	0.345762
tray4.plant12	08_12	control	0	365716	576977	0.633848	7844.77	989	744	6907	2468.35	2337.07	31	0	2478.79	2344.26	874.841	642.025	101.51	0.679283
tray4.plant16	08_12	control	0	391970	574056	0.682807	8806.04	896	794	6353	3526.87	2622.8	32	0	3537.3	2613.04	813.735	694.534	83.4119	0.521071
tray4.plant20	08_12	control	0	174689	310108	0.563318	6165.58	632	665	4479	4429.68	2686.14	31	0	4430.67	2687.43	548.724	527.59	164.88	0.274858
tray4.plant24	08_12	control	1	145919	244651	0.596437	6846.93	617	581	4144	5309.73	2604.55	26	1	5307.87	2604.39	495.777	464.785	65.7749	0.348013
tray4.plant1	08_15	control	0	226287	350301	0.645979	6464.89	647	723	5252	751.186	630.263	16	0	756.577	601.291	641.634	544.373	36.5086	0.529328
tray4.plant5	08_15	control	0	459133	775766	0.607507	11335.4	1049	842	7520	1267.88	374.435	23	0	1254.34	378.822	927.619	767.667	101.302	0.561366
tray4.plant9	08_15	control	0	337040	521782	0.64594	6959.65	859	750	5929	2354.27	365.425	34	0	2349.45	363.263	777.122	649.701	71.4945	0.548677
tray4.plant13	08_15	control	0	416032	625521	0.665097	7872.91	1006	749	7287	3357.03	345.525	32	0	3350.23	357.755	931.208	663.887	83.5616	0.701235
tray4.plant17	08_15	control	0	285510	431744	0.661295	8055.24	813	645	5764	4297.6	289.506	25	0	4299.77	280.071	735.795	584.796	85.6584	0.606895
tray4.plant21	08_15	control	0	345427	543681	0.635349	9868.52	850	782	6377	5393.89	345.043	34	0	5392.7	345.976	787.279	666.538	65.7545	0.532173
tray4.plant2	08_15	control	0	471149	774066	0.608667	9892.9	994	1056	7486	474.959	1027.37	36	0	494.925	1024.96	918.755	824.63	71.7191	0.44091
tray4.plant6	08_15	control	1	311830	515298	0.605146	7911	881	776	6052	1449.62	1153.11	42	1	1443.76	1151.51	760.966	634.204	67.8735	0.552642
tray4.plant10	08_15	control	1	397194	616911	0.643843	8560.89	838	945	6956	2454.38	1088.44	33	1	2440.83	1093.39	822.457	707.35	45.0549	0.510219
tray4.plant14	08_15	control	1	463799	734822	0.631171	7730.36	959	924	7228	3403.77	1086.24	37	1	3395.75	1097.13	894.772	847.694	57.1349	0.320096
tray4.plant18	08_15	control	1	358558	604885	0.592771	6720.84	914	870	6990	4438.47	1085.44	45	1	4432.92	1111.58	809.628	771.048	15.7676	0.305012
tray4.plant22	08_15	control	0	303886	484162	0.627654	7541.59	767	788	5910	5453.99	1166.09	30	0	5443.52	1176.07	739.755	671.847	75.1205	0.418532
tray4.plant3	08_15	control	0	453701	706027	0.642611	9990.97	810	1039	8031	352.709	1906.7	30	0	357.941	1887.44	965.977	784.915	10.1479	0.582876
tray4.plant7	08_15	control	0	490067	821677	0.596423	10669	1001	1033	8365	1229.23	1948.01	30	0	1222.04	1936.96	967.969	847.196	156.403	0.483706
tray4.plant11	08_15	control	0	413469	632636	0.653575	7774.12	927	876	6532	2380.86	1969.54	30	0	2389.64	1986.77	823.778	770.403	106.015	0.354102
tray4.plant15	08_15	control	1	354832	522326	0.679331	9401.04	834	814	5465	3452.65	1842.74	38	1	3444.68	1837.16	752.649	667.247	93.5984	0.462668
tray4.plant19	08_15	control	0	350052	559508	0.625643	9374.34	910	841	6398	4450.12	1959.81	32	1	4445.76	1962.35	758.27	696.899	94.7954	0.394107
tray4.plant23	08_15	control	0	579090	828858	0.69866	8633.87	910	1112	8392	5391.16	1938.22	27	0	5393.19	1940.02	1083.85	901.159	2.99963	0.555608
tray4.plant4	08_15	control	0	301086	520328	0.578647	9990.71	872	716	6505	531.9	2696.05	27	0	575.548	2693.65	826.13	624.551	93.9261	0.654576
tray4.plant8	08_15	control	0	310658	512356	0.606332	7544.19	914	675	6699	1300.13	2229.55	27	0	1305.75	2250.42	824.323	622.973	90.491	0.654873
tray4.plant12	08_15	control	0	412904	627132	0.658401	7807.21	1065	708	7654	2382.24	2334.05	33	0	2385.1	2351.95	1038.51	619.453	97.9197	0.802627
tray4.plant16	08_15	control	0	480570	723040	0.664652	9618.72	1046	827	6950	3484.18	2636.65	38	0	3480.9	2619.38	935.996	736.5	78.2405	0.617129
tray4.plant20	08_15	control	0	224863	381630	0.589218	8179.48	693	688	5389	4440.98	2233.76	33	0	4441.53	2257.06	629.766	574.164	13.9813	0.410834
tray4.plant24	08_15	control	1	152934	267168	0.572427	6305.05	567	643	4636	5310.26	2601.77	28	1	5309.91	2604.21	528.02	487.061	169.307	0.386166
tray5.plant1	08_12	control	0	358729	584682	0.613546	10355.2	847	891	6772	412.35	450.915	26	0	418.221	467.627	774.82	687.756	61.1879	0.460551
tray5.plant5	08_12	control	0	264944	432602	0.612443	7455.45	773	706	5328	1421.1	346.17	32	0	1414.99	350.389	646.162	628.503	143.905	0.232193
tray5.plant9	08_12	control	1	179410	296446	0.605203	6295.49	619	619	4370	2279.06	405.592	36	1	2296.8	394.562	551.187	511.219	78.2912	0.373853
tray5.plant13	08_12	control	1	200464	342400	0.585466	6885.75	706	651	5118	3290.35	451.06	35	1	3293.89	458.985	609.492	534.307	118.689	0.48114
tray5.plant17	08_12	control	0	259364	395084	0.656479	6589.5	735	703	5030	4376.16	705.723	37	0	4389.46	684.252	612.568	606.562	132.851	0.139679
tray5.plant21	08_12	control	1	139472	212865	0.655213	4696.87	560	527	3878	5376.27	315.739	31	1	5372.34	321.591	469.875	443.202	107.148	0.332132
tray5.plant2	08_12	control	1	347121	538234	0.644926	8163.25	892	897	6118	464.021	1166.09	35	1	471.236	1160.65	780.863	689.5	65.222	0.469379
tray5.plant6	08_12	control	1	351626	614612	0.572111	9134.9	878	956	5998	1337.56	1146.06	39	1	1340.41	1141.68	752.297	750.023	167.38	0.0776989
tray5.plant10	08_12	control	1	211192	351432	0.600946	6410.7	695	650	4974	2460.97	1174.47	30	1	2464.51	1185.46	600.198	559.482	73.5783	0.36204
tray5.plant14	08_12	control	1	295758	435606	0.678957	6563.03	774	738	5635	3334.56	1146.52	37	1	3329.97	1153.09	653.824	643.932	61.2978	0.173288
tray5.plant18	08_12	control	0	292550	448078	0.652899	7281.94	766	786	5427	4243.58	1041.26	29	0	4245.3	1036.58	661.521	634.468	140.033	0.283053
tray5.plant22	08_12	control	1	186031	309311	0.601437	7428.88	653	653	4549	5379.53	1075.56	33	1	5380.98	1076.01	543.152	533.241	150.828	0.190161
tray5.plant3	08_12	control	0	259428	429156	0.604508	8179.14	754	766	5711	383.391	1920.73	35	0	393.103	1915.37	672.099	609.936	102.934	0.420031
tray5.plant7	08_12	control	1	291251	459037	0.634483	5581.66	823	750	5614	1429.03	1924.24	35	1	1421.31	1949.21	732.284	662.824	85.4925	0.425102
tray5.plant11	08_12	control	1	236644	380262	0.622317	6830.78	733	649	5179	2446.45	1842.78	41	1	2451.39	1847.16	615.034	582.297	53.8413	0.321906
tray5.plant15	08_12	control	1	264138	431874	0.611608	6723.1	774	826	5489	3364.16	1873.95	40	1	3374.64	1869.74	666.573	625.384	167.381	0.346071
tray5.plant19	08_12	control	1	272428	445690	0.611251	7103.98	795	828	5554	4550.27	1856.14	37	1	4570.04	1852.46	689.393	660.579	179.392	0.286085
tray5.plant23	08_12	control	0	211501	333392	0.634392	6235.97	640	674	4801	5489.09	1767.38	32	0	5487.7	1764.05	588.848	538.862	23.2443	0.403201
tray5.plant4	08_12	control	0	292617	488505	0.599005	9364.83	864	687	5992	418.307	2666.89	29	0	422.941	2660.72	739.44	608.162	96.9393	0.568819
tray5.plant8	08_12	control	0	345929	548038	0.631214	7393.15	892	831	6449	1458.82	2625.9	33	0	1455.4	2604.66	784.549	668.596	100.785	0.523209
tray5.plant12	08_12	control	0	356490	577821	0.616956	8623.11	934	836	6531	2561.61	2597.5	33	0	2571.63	2581.86	765.687	694.058	118.395	0.422311
tray5.plant16	08_12	control	0	218135	363361	0.600326	5932.47	695	714	5023	3455.89	2642.46	31	0	3459.59	2649.29	608.408	572.448	9.60352	0.338698
tray5.plant20	08_12	control	0	261493	403232	0.648493	7809.69	731	726	4896	4464.9	2629.08	30	0	4457.25	2628.12	630.03	609.126	135.873	0.255459
tray5.plant24	08_12	control	1	141968	221679	0.640422	4687.3	546	549	3729	5415.76	2524.72	39	1	5416.81	2521.73	482.397	441.351	51.8086	0.403649
tray5.plant1	08_15	control	0	402406	656404	0.613046	8604.97	937	969	6515	476.426	417.916	28	0	473.369	433.782	844.137	776.378	71.2411	0.392553
tray5.plant5	08_15	control	0	327954	536726	0.611026	7985.5	916	738	6101	1494.84	335.937	30	0	1484.4	338.435	797.26	628.954	92.4617	0.614529
tray5.plant9	08_15	control	1	262354	446469	0.58762	7917.1	783	781	5590	2417.83	422.91	32	1	2413.2	419.775	648.88	621.95	85.0873	0.285099
tray5.plant13	08_15	control	1	260603	471914	0.552226	8859.95	830	824	5638	3386.37	450.426	33	1	3391.75	475.107	696.823	642.31	108.351	0.387738
tray5.plant17	08_15	control	0	345692	498012	0.694145	6487.83	838	732	6109	4477.34	733.396	28	0	4482.95	737.019	762.231	663.919	111.567	0.491245
tray5.plant21	08_15	control	1	206218	316850	0.650838	6519.22	631	664	4762	5472.28	349.198	37	1	5477.63	357.1	566.103	533.003	131.471	0.336926
tray5.plant2	08_15	control	1	412022	652768	0.631192	9192.14	987	902	6565	507.847	1188.02	29	1	513.573	1159.73	865.082	763.64	81.1279	0.469867
tray5.plant6	08_15	control	1	447966	767560	0.583624	9586.21	995	951	7444	1447.78	1085.81	38	1	1452.45	1092.52	888.762	826.013	74.8872	0.369081
tray5.plant10	08_15	control	1	286398	467381	0.612772	7326.64	799	840	5903	2564.2	1202.03	36	1	2575.26	1208.07	698.798	640.117	23.5329	0.401119
tray5.plant14	08_15	control	1	344209	514660	0.668809	5982.1	848	778	5556	3387.57	1133.59	30	1	3386.65	1126.16	769.355	692.764	46.5439	0.434964
tray5.plant18	08_15	control	0	391966	604015	0.648934	10670.6	884	892	6750	4366.1	1076.04	27	0	4370.2	1078.61	752.632	736.978	83.3735	0.202896
tray5.plant22	08_15	control	0	253833	402087	0.631289	7087.46	699	787	5274	5473.96	1114.42	27	0	5472.73	1105.31	645.251	591.315	9.27964	0.400239
tray5.plant3	08_15	control	0	296583	471892	0.628498	8289.41	779	750	5809	336.843	1934.41	27	0	361.044	1916.51	705.746	672.014	103.49	0.305462
tray5.plant7	08_15	control	1	376979	586962	0.642255	8083.94	955	799	7111	1505.43	1917.52	38	1	1493.18	1940.96	851.365	679.414	93.9053	0.602618
tray5.plant11	08_15	control	1	307290	480346	0.639726	5873.31	850	695	5671	2511.63	1865.59	40	1	2516.28	1855.16	782.106	642.016	80.7738	0.5711
tray5.plant15	08_15	control	1	329249	519292	0.634035	8498.22	832	895	6088	3482	1925.16	33	1	3487.69	1910.46	724.063	694.628	116.908	0.282227
tray5.plant19	08_15	control	0	362232	560194	0.646619	9095.46	883	826	6271	4652.94	1906.83	27	0	4653.63	1902.87	761.779	727.086	104.752	0.298346
tray5.plant23	08_15	control	0	236688	368572	0.642176	7452.97	617	784	5688	4997.09	1889.84	35	0	5056.68	1871.14	691.219	548.291	11.2871	0.608931
tray5.plant4	08_15	control	0	368388	531017	0.693741	7690.17	862	684	7109	412.665	2678.49	30	0	403.137	2669.98	839.254	643.071	102.693	0.642552
tray5.plant8	08_15	control	0	410622	600418	0.683893	7379.99	974	735	7001	1500.69	2660.47	29	0	1518.06	2653.8	876.822	689.063	88.4579	0.618399
tray5.plant12	08_15	control	0	426697	678582	0.628807	10968.9	978	869	7125	2629.67	2630.83	39	0	2652.98	2620.62	873.378	753.087	102.946	0.506449
tray5.plant16	08_15	control	0	285720	452916	0.630846	7917.6	807	745	5448	3519.01	2680.75	31	0	3515.07	2683.38	667.125	641.298	49.2742	0.275554
tray5.plant20	08_15	control	0	319991	481904	0.664013	8848.25	808	677	5957	4550.71	2680.63	32	0	4545.78	2671.61	749.847	632.662	102.207	0.536782
tray5.plant24	08_15	control	1	183645	289031	0.635382	6234.81	623	654	4782	5491.92	2595.87	36	1	5491.85	2590.88	579.103	478.351	155.899	0.56364
tray6.plant1	08_12	drought	1	109845	213063	0.515552	4415.25	622	480	4153	341.617	378.563	29	1	325.383	383.42	561.897	387.256	76.912	0.724576
tray6.plant5	08_12	drought	1	48699	88676	0.549179	3375.93	422	355	3045	1334.09	333.439	31	1	1315.59	326.633	344.197	295.192	91.6037	0.514275
tray6.plant9	08_12	drought	1	192712	315004	0.611777	7368.43	669	625	4488	2383.02	399.437	34	1	2393.63	394.93	550.366	524.143	114.658	0.304997
tray6.plant13	08_12	drought	0	251314	387441	0.648651	9189.46	787	624	5299	3307.89	275.114	34	0	3307.41	284.966	639.161	553.082	99.4236	0.501209
tray6.plant17	08_12	drought	1	119548	206182	0.579818	5985.74	532	486	3885	4300.72	394.823	33	1	4306.86	392.999	465.723	410.07	91.6967	0.474045
tray6.plant21	08_12	drought	1	114495	214560	0.533628	5974.26	603	539	4348	5298.84	381.859	30	1	5300.15	373.655	519.745	413.585	117.705	0.605631
tray6.plant2	08_12	drought	1	220664	374250	0.589616	6395.99	688	754	5240	522.253	1228.6	36	1	517.671	1227.94	633.436	549.607	28.7617	0.497159
tray6.plant6	08_12	drought	1	249038	433036	0.575098	8429.35	770	796	5718	1429.07	1033.12	37	1	1408.24	1038.8	696.381	600.299	149.751	0.506865
tray6.plant10	08_12	drought	1	159515	283443	0.562776	8237.59	606	634	4494	2412.76	1142.01	35	1	2412.06	1145.03	520.53	487.611	22.3341	0.349979
tray6.plant14	08_12	drought	1	162947	283272	0.575232	6846.06	594	615	4373	3401.34	1151.85	29	1	3402.61	1147.69	547.708	490.833	55.1455	0.443735
tray6.plant18	08_12	drought	1	179091	303810	0.589483	5453.19	673	649	4547	4206.15	1033.19	36	1	4200.07	1024.88	558.09	520.706	148.164	0.35984
tray6.plant22	08_12	drought	1	56332	104246	0.540376	5458.08	333	415	2985	5291.88	1237.29	34	1	5295.55	1234.85	338.727	289.791	168.707	0.517753
tray6.plant3	08_12	drought	1	30858	54134	0.57003	1917.37	381	276	2716	352.468	1827.44	28	1	338.972	1844.59	343.43	177.171	61.0562	0.856657
tray6.plant7	08_12	drought	1	93295	186416	0.500465	6952.79	503	483	3702	1407.26	1867.27	25	1	1402.84	1874.56	431.715	386.618	83.7592	0.444984
tray6.plant11	08_12	drought	1	249179	382006	0.65229	7832.37	761	753	5138	2302.66	1850.09	41	1	2308.19	1855.03	619.734	587.561	43.0048	0.318017
tray6.plant15	08_12	drought	1	128267	239892	0.534685	6507.74	506	604	4134	3283.63	1894.36	33	1	3279.03	1884.75	510.267	439.228	172.122	0.508978
tray6.plant19	08_12	drought	1	189721	325342	0.583142	6902.33	686	718	4662	4293.52	1799.86	27	1	4297.61	1794.11	568.562	528.58	29.2883	0.368371
tray6.plant23	08_12	drought	1	115610	189004	0.611679	6861.25	432	614	4332	5291.19	1897.82	33	1	5289.29	1906.79	567.766	322.817	164.118	0.822632
tray6.plant4	08_12	drought	1	135834	233990	0.580512	6185.52	572	614	4252	391.627	2613.29	29	1	389.324	2615.03	521.967	423.505	32.1534	0.584541
tray6.plant8	08_12	drought	1	163969	315944	0.51898	6115.76	736	635	4919	1157.86	2616.45	33	1	1171.05	2601.62	639.535	529.207	84.2963	0.561485
tray6.plant12	08_12	drought	0	233178	403162	0.578373	10154.4	763	690	5140	2245.65	2652.48	29	0	2242.25	2652	618.398	565.69	63.4959	0.403981
tray6.plant16	08_12	drought	1	146240	251956	0.580418	7951.22	581	568	3931	3309.13	2489.91	36	1	3312.11	2491.85	495.754	465.591	55.3224	0.343487
tray6.plant20	08_12	drought	0	172189	334921	0.514118	8959.37	722	680	5024	4325.08	2686.35	24	0	4327.9	2695	608.398	520.726	63.361	0.517147
tray6.plant24	08_12	drought	0	159703	271950	0.58725	7461.56	629	594	4410	5493.34	2694.87	36	0	5490.02	2692.58	510.136	485.56	119.486	0.306645
tray6.plant1	08_15	drought	0	164493	289141	0.568902	8487.44	646	606	4682	332.117	309.584	29	0	329.085	311.537	518.232	500.164	28.5653	0.261754
tray6.plant5	08_15	drought	1	63695	108860	0.585107	2790.12	461	357	3204	1302.57	337.601	36	1	1307.56	346.553	417.464	277.64	69.7032	0.746788
tray6.plant9	08_15	drought	1	250086	400830	0.62392	8945.65	750	730	5214	2454.84	396.571	39	1	2461.12	400.6	611.765	591.509	97.4465	0.255193
tray6.plant13	08_15	drought	0	196908	387086	0.508694	10788	813	638	5311	3391.03	322.641	23	0	3372.35	304.824	636.678	543.19	91.2004	0.521646
tray6.plant17	08_15	drought	1	138781	222668	0.623266	4934.19	588	570	4233	4400.44	413.244	32	1	4410.83	408.807	507.624	451.885	145.652	0.455577
tray6.plant21	08_15	drought	1	113467	209093	0.542663	4475.35	569	571	3864	5336.8	304.325	35	1	5353.94	316.89	524.247	489.258	41.3946	0.359205
tray6.plant2	08_15	drought	1	290260	448596	0.64704	8170.98	732	787	5476	492.689	1163.01	35	1	492.904	1151.65	663.271	618.916	160.591	0.359547
tray6.plant6	08_15	drought	1	256927	459702	0.5589	9081.75	799	808	5829	1431.04	1010	37	1	1415.36	1011.17	713.036	614.107	139.006	0.50817
tray6.plant10	08_15	drought	1	127545	243804	0.523147	6996.57	583	655	4779	2487.66	1111.95	39	1	2480.64	1112.9	578.264	406.622	148.613	0.711014
tray6.plant14	08_15	drought	1	156632	298138	0.525368	5843.19	651	637	4427	3475.51	1194.82	35	1	3510.82	1179.9	571.508	519.508	73.9406	0.416769
tray6.plant18	08_15	drought	1	187600	319969	0.586307	7359.43	690	648	4706	4372.31	1049.56	34	1	4369.92	1032.2	551.786	538.878	173.823	0.215031
tray6.plant22	08_15	drought	1	98410	173015	0.568795	6628.94	473	485	3282	5331.85	1168.83	27	1	5335.06	1163.9	395.727	380.936	147.266	0.270845
tray6.plant3	08_15	drought	1	18057	23093.5	0.781908	1276.11	222	160	1577	441.614	1814.92	32	1	439.711	1815.99	212.96	126.571	52.4056	0.804213
tray6.plant7	08_15	drought	1	143899	244435	0.5887	5993.71	543	613	4399	1472.79	1838.83	30	1	1471.13	1840.5	497.558	460.876	32.0207	0.376843
tray6.plant11	08_15	drought	1	195714	357444	0.547538	9504.57	769	643	5164	2342.32	1878.65	34	1	2342.02	1872.5	625.431	527.601	83.9115	0.537004
tray6.plant15	08_15	drought	1	169319	309424	0.547207	7408.54	594	682	4752	3293.28	1922.31	27	1	3287.3	1919.1	548.532	506.543	0.264709	0.383711
tray6.plant19	08_15	drought	1	172602	308928	0.558713	7310.51	606	745	5100	4383.75	1857.29	28	1	4395.84	1859.77	585.121	498.636	171.342	0.523228
tray6.plant23	08_15	drought	1	90041	156783	0.574303	4946.43	349	614	4220	5331.37	1869.39	32	1	5336.57	1879.2	537.373	287.434	6.30159	0.844924
tray6.plant4	08_15	drought	1	92406	170743	0.541199	6524.01	411	617	4111	452.644	2590.52	36	1	464.142	2597.48	505.368	325.122	179.181	0.765583
tray6.plant8	08_15	drought	1	26039	73168.5	0.355877	4080.55	310	429	2723	1448.56	2567.03	24	1	1463.3	2557.84	359.767	287.943	151.697	0.599518
tray6.plant12	08_15	drought	1	37473	112462	0.333204	4943.79	393	383	2877	2486.21	2542.73	20	1	2464.73	2552.28	336.963	335.845	92.745	0.0813873
tray6.plant16	08_15	drought	1	134057	254717	0.526298	10783.2	598	554	3971	3358.28	2531.66	36	1	3357	2537.8	486.965	449.522	59.2341	0.384538
tray6.plant20	08_15	drought	0	135996	335272	0.405628	12906.1	732	670	5092	4387.75	2605.43	21	0	4382.08	2599.07	560.264	524.725	73.6221	0.35049
tray6.plant24	08_15	drought	0	129821	240392	0.540039	8822.05	544	581	4279	5552.06	2764.69	27	0	5556.96	2741.04	504.043	437.038	12.5084	0.498196
tray7.plant1	08_12	drought	1	169541	282198	0.600786	6543.86	666	595	4675	476.638	334.152	38	1	477.527	340.401	563.394	481.052	67.0722	0.520524
tray7.plant5	08_12	drought	1	174500	308172	0.566242	5749.07	659	618	4614	1389.2	394.066	27	1	1389.4	392.862	565.418	537.029	79.5425	0.312886
tray7.plant9	08_12	drought	1	150731	271310	0.555568	8106.57	610	617	4126	2380.13	322.559	41	1	2379.57	320.485	508.879	482.065	126.534	0.320327
tray7.plant13	08_12	drought	1	170272	317814	0.53576	6423.67	710	582	4885	3404.78	399.322	36	1	3414.09	403.264	608.633	478.512	91.5352	0.617961
tray7.plant17	08_12	drought	1	112231	197426	0.568473	7218.7	526	521	3592	4276.31	394.44	33	1	4276.88	397.578	442.997	415.185	37.4285	0.348741
tray7.plant21	08_12	drought	1	72861	120838	0.602962	4456.05	426	463	3225	5355.57	421.42	34	1	5354.49	421.985	362.972	335.275	173.99	0.383129
tray7.plant2	08_12	drought	1	96123	180922	0.531295	5550.43	483	528	3592	469.883	1101.16	30	1	462.986	1091.56	430.79	409.451	158.857	0.310828
tray7.plant6	08_12	drought	1	194813	317861	0.612887	7683.89	672	632	4786	1526.98	1068.84	32	1	1523.14	1074.92	554.432	527.217	84.5948	0.309455
tray7.plant10	08_12	drought	1	200162	329667	0.607164	6873.82	685	684	4949	2391.85	1065.11	35	1	2392.11	1064.31	607.781	511.451	125.759	0.540249
tray7.plant14	08_12	drought	1	222114	370852	0.59893	7148.42	686	701	5280	3431.33	1035.85	33	1	3432.74	1022.75	593.28	570.334	163.922	0.275423
tray7.plant18	08_12	drought	1	93886	164368	0.571192	6298.2	462	481	3645	4348.18	1092.25	35	1	4352.17	1098.89	409.909	376.343	171.444	0.396317
tray7.plant22	08_12	drought	1	133708	288121	0.464069	8122.58	637	606	4234	5209.76	1055.91	32	1	5224.7	1028.68	539.802	501.169	164.571	0.371503
tray7.plant3	08_12	drought	0	352528	557786	0.632012	8168.17	878	938	6444	449.661	1810.42	36	0	447.307	1813.01	772.025	723.477	11.3981	0.349019
tray7.plant7	08_12	drought	1	101396	179794	0.563958	6629.42	511	495	3498	1400.66	1817.53	31	1	1406.45	1824.52	429.317	391.526	131.293	0.410248
tray7.plant11	08_12	drought	1	197823	327382	0.604256	7388.71	632	698	4737	2471.53	1753.47	31	1	2469.94	1752.39	568.081	529.889	145.78	0.360471
tray7.plant15	08_12	drought	1	121534	198920	0.610969	7142.75	496	523	3800	3481.88	1864.04	32	1	3481.47	1858.77	454.657	396.02	162.812	0.491232
tray7.plant19	08_12	drought	1	181015	314530	0.575509	8940.55	638	658	4265	4291.18	1749.66	40	1	4289.5	1745.84	538.808	511.136	64.7302	0.316349
tray7.plant23	08_12	drought	1	150711	230700	0.653277	5793.11	555	581	3956	5226.01	1813.98	29	1	5228.45	1803.34	490.312	451.963	1.18419	0.387697
tray7.plant4	08_12	drought	0	225886	389202	0.580383	7816.01	722	755	5188	473.959	2600.36	30	0	477.674	2592.74	623.305	593.918	159.144	0.303434
tray7.plant8	08_12	drought	1	125625	223336	0.562495	5927.13	569	574	4038	1429.22	2586.54	33	1	1428.1	2591.22	475.138	444.849	34.1021	0.351334
tray7.plant12	08_12	drought	1	71805	147714	0.48611	4911.69	504	403	3973	2376.99	2586.3	30	1	2366.36	2591.16	452.361	349.39	61.8114	0.635173
tray7.plant16	08_12	drought	1	165449	285730	0.579041	7026.17	630	617	4429	3453.16	2584.63	33	1	3451.99	2585.48	520.911	502.725	81.993	0.261921
tray7.plant20	08_12	drought	1	133716	231258	0.578213	7120.49	595	572	4098	4397.97	2503.41	35	1	4399.88	2506.43	488.647	432.761	67.3368	0.464388
tray7.plant24	08_12	drought	1	24799	40616.5	0.610565	2187.44	190	309	2125	5339.99	2495.22	24	1	5341.55	2494.4	269.105	159.773	172.401	0.804672
tray7.plant1	08_15	drought	1	219630	362196	0.606384	6947.58	742	693	4897	476.339	363.506	34	1	472.224	356.807	628.76	549.566	64.8297	0.485841
tray7.plant5	08_15	drought	0	196849	342506	0.574731	7227.02	694	700	5235	1442.79	361.314	39	0	1444.67	369.426	611.84	523.101	43.1697	0.518688
tray7.plant9	08_15	drought	1	150276	287286	0.523089	7514.22	652	643	4389	2427.99	356.279	29	1	2424	346.698	520.798	501.696	47.4603	0.268346
tray7.plant13	08_15	drought	1	117076	259612	0.450965	9003.03	597	606	4507	3384.31	434.963	32	1	3397.56	427.339	527.912	459.025	133.175	0.493917
tray7.plant17	08_15	drought	1	107575	206214	0.521667	7831.46	574	484	3870	4343.31	407.566	37	1	4339.33	404.583	478.88	388.555	70.2642	0.584516
tray7.plant21	08_15	drought	1	60320	107906	0.559008	4881.35	391	413	2856	5416.21	432.523	26	1	5416.32	434.21	353.285	292.373	30.8304	0.56134
tray7.plant2	08_15	drought	1	182420	283816	0.642741	6657.44	609	615	4263	467.626	1116.34	28	1	463.593	1116.68	544.715	496.224	69.1537	0.412452
tray7.plant6	08_15	drought	1	221071	356446	0.62021	7547.87	735	663	4872	1580.78	1114.64	41	1	1583.36	1118.3	582.327	556.553	68.3685	0.29421
tray7.plant10	08_15	drought	0	247176	396292	0.623723	7344.16	737	696	5243	2480.8	1406.3	26	0	2489.38	1416.93	621.514	586.937	130.879	0.328893
tray7.plant14	08_15	drought	1	184662	272182	0.67845	6979.01	621	596	4339	3438.11	1045.11	41	1	3435.73	1045.16	522.544	484.076	114.645	0.376583
tray7.plant18	08_15	drought	1	110587	194492	0.568593	6992.41	501	506	3738	4416.47	1113.36	31	1	4416.43	1117.76	440.535	397.807	132.266	0.429622
tray7.plant22	08_15	drought	1	58729	213850	0.274627	9576.97	508	527	4490	5195.89	1088.83	25	1	5217.58	1094.53	545.407	402.085	119.383	0.675652
tray7.plant3	08_15	drought	0	448143	685306	0.653932	9625.22	960	1008	6866	478.441	1898.55	31	0	474.97	1890.2	822.727	781.639	142.873	0.312069
tray7.plant7	08_15	drought	1	130286	236014	0.552027	7351.76	585	560	4007	1492.96	1848.26	35	1	1496.05	1847.89	479.079	445.996	125.743	0.36516
tray7.plant11	08_15	drought	0	229093	373223	0.613823	4849.35	730	702	5045	2480.87	1409.61	30	0	2487.01	1430.17	642.35	601.748	115.625	0.349886
tray7.plant15	08_15	drought	1	129248	213282	0.605997	7932.73	517	540	3988	3539.89	1945.88	36	1	3540.26	1945.88	476.821	405.875	159.536	0.524823
tray7.plant19	08_15	drought	1	195193	349358	0.558719	7154.59	660	724	5190	4349.23	1757.16	34	1	4346.59	1745.48	598.934	543.009	171.957	0.421936
tray7.plant23	08_15	drought	1	69662	194676	0.357836	9041.71	428	566	3655	5274.79	1813.81	30	1	5284.75	1833.65	488.872	381.188	172.824	0.626117
tray7.plant4	08_15	drought	0	177189	319341	0.554858	6074.5	670	654	5244	511.377	2127.86	24	0	508.722	2183.85	595.257	540.609	27.504	0.418548
tray7.plant8	08_15	drought	1	110861	231722	0.478421	8086.69	572	586	4214	1544.95	2584.26	30	1	1540.95	2591.46	476.559	433.792	31.729	0.414042
tray7.plant12	08_15	drought	1	60374	148070	0.407738	5443.57	521	394	3928	2418.26	2635.69	24	1	2399.45	2639.3	449.443	340.332	69.4942	0.653148
tray7.plant16	08_15	drought	1	148823	293762	0.506612	8649.45	642	623	4362	3491.57	2536.85	33	1	3500.05	2532.22	528.323	492.658	55.3458	0.361186
tray7.plant20	08_15	drought	1	107526	228388	0.470804	10507.1	630	565	4304	4479.05	2544.25	32	1	4477.15	2553.6	515.719	383.794	65.3722	0.667965
tray7.plant24	08_15	drought	1	4994	9830	0.508037	776.703	134	144	1115	5408.46	2614.4	18	1	5395.94	2589.25	164.286	84.9356	146.626	0.855985
tray8.plant1	08_12	control	0	368379	548848	0.671185	9941.17	778	920	6943	354.814	483.776	40	0	360.705	475.017	777.271	671.981	175.607	0.502565
tray8.plant5	08_12	control	0	231926	411054	0.564223	7056.65	783	706	5367	1515.88	348.381	34	0	1515.12	358.408	648.193	588.232	83.0718	0.420063
tray8.plant9	08_12	control	0	271537	438225	0.619629	6033.79	814	696	5153	2509.78	354.716	32	0	2513.32	375.744	674.878	631.796	88.1026	0.351566
tray8.plant13	08_12	control	0	255850	390368	0.655407	7921.29	874	628	5839	3367.97	255.964	35	0	3383.9	254.628	746.668	531.685	104.224	0.702101
tray8.plant17	08_12	control	0	325381	469834	0.692544	7222.76	807	769	5591	4275.83	367.578	34	0	4283.68	362.13	720.551	622.945	32.3014	0.502565
tray8.plant21	08_12	control	1	378314	575910	0.656898	10042.8	899	794	6457	5367.16	406.133	37	1	5360.9	394.878	790.723	689.397	110.284	0.489761
tray8.plant2	08_12	control	1	244421	406844	0.600773	6611.49	755	737	5524	581.879	1231.36	33	1	576.683	1226.94	629.946	615.397	106.071	0.213681
tray8.plant6	08_12	control	1	265478	414561	0.640383	5972.67	757	791	5305	1486.53	1089.66	33	1	1492.57	1090.86	640.11	626.074	173.639	0.20827
tray8.plant10	08_12	control	1	393705	583154	0.67513	8602.58	891	912	6495	2439.56	1107.48	42	1	2434.96	1094.07	796.421	712.317	140.771	0.447275
tray8.plant14	08_12	control	1	252646	451465	0.559614	6275.01	841	782	5622	3520.16	1167.81	32	1	3522.15	1174.53	707.169	613.246	81.4468	0.497987
tray8.plant18	08_12	control	1	239976	395495	0.606774	6058.54	741	732	5019	4412.74	1095.95	36	1	4420.59	1102.81	629.412	611.249	114.443	0.238498
tray8.plant22	08_12	control	0	285634	438684	0.651116	6952.41	730	780	5599	5530.13	1186.33	39	0	5529.26	1182.38	657.406	634.137	38.3045	0.2637
tray8.plant3	08_12	control	1	237131	410956	0.577022	7815.63	799	741	5399	429.243	1876.46	30	1	434.216	1877.58	667.588	590.423	103.17	0.466707
tray8.plant7	08_12	control	0	319764	495440	0.645414	6641.46	824	808	5791	1452.41	1914.96	26	0	1447.76	1926.99	706.308	684.649	175.907	0.245743
tray8.plant11	08_12	control	1	229002	357976	0.639713	6013.02	686	697	4656	2369.45	1855.03	39	1	2367.01	1859.48	591.959	578.213	31.6462	0.214248
tray8.plant15	08_12	control	1	180172	293062	0.614791	6093.19	589	665	4666	3565.54	1901.04	36	1	3552.78	1903.47	540.732	534.556	154.909	0.150706
tray8.plant19	08_12	control	1	277555	438468	0.63301	7106.84	715	774	5800	4276.19	1914.64	23	1	4273.4	1916.65	677.966	614.92	136.059	0.421114
tray8.plant23	08_12	control	1	228738	396003	0.577617	8014.56	770	693	5232	5313.62	1948.8	32	1	5313.45	1952.05	637.053	568.49	92.6831	0.451296
tray8.plant4	08_12	control	0	326219	516564	0.631516	9875.05	761	821	6010	390.44	2628	21	0	397.628	2626.82	730.76	653.041	136.635	0.448772
tray8.plant8	08_12	control	0	216187	350190	0.617343	6122.9	736	674	5257	1407.85	2224.83	31	0	1397.65	2252.31	599.153	545.493	70.6351	0.41364
tray8.plant12	08_12	control	1	274027	437596	0.62621	7654.03	759	761	5554	2461.57	2595.11	39	1	2462.78	2599.57	650.312	622.918	68.6086	0.287186
tray8.plant16	08_12	control	0	290103	451666	0.642296	8040.25	821	710	5619	3457.75	2687.5	33	0	3455.53	2686.8	709.611	612.956	105.137	0.50385
tray8.plant20	08_12	control	0	243889	420196	0.580417	6305.02	743	773	5156	4279.87	2631.32	28	0	4280.05	2637.52	655.245	612.077	177.198	0.356959
tray8.plant24	08_12	control	1	178471	278826	0.640079	8227.58	620	589	4336	5437.51	2666.14	36	1	5432.55	2658.89	512.706	490.687	129.006	0.289914
tray8.plant1	08_15	control	0	362150	600206	0.603376	9096.97	890	796	6682	484.522	375.121	32	0	500.447	369.898	851.914	724.486	71.4285	0.526102
tray8.plant5	08_15	control	0	281972	477604	0.590389	8199.12	797	693	5678	1525.67	335.773	31	0	1534.23	349.41	735.289	615.753	88.704	0.546545
tray8.plant9	08_15	control	0	337229	511073	0.659845	7526.37	886	701	5662	2508.19	340.018	35	0	2528.25	350.872	809.04	652.899	92.2426	0.590545
tray8.plant13	08_15	control	0	290891	445378	0.653133	9197.93	876	666	6279	3353.53	283.258	30	0	3361.86	278.339	762.527	577.685	81.3854	0.652727
tray8.plant17	08_15	control	0	376514	556548	0.676517	9144.02	867	829	5641	4237.78	374.307	25	0	4224.72	376.674	741.617	727.613	66.8036	0.193415
tray8.plant21	08_15	control	0	490955	723022	0.679032	9954.81	961	894	7069	5347.28	386.446	24	0	5357.28	392.344	892.819	783.409	89.0097	0.479657
tray8.plant2	08_15	control	1	301616	495762	0.608389	8025.5	871	768	6055	486.535	1154.77	35	1	494.042	1157.76	743.984	659.768	76.3757	0.462145
tray8.plant6	08_15	control	1	347192	540802	0.641995	7111.04	849	810	5872	1426.36	1091.15	32	1	1427.77	1083.85	733.405	701.589	78.2633	0.291341
tray8.plant10	08_15	control	1	458706	666572	0.688156	9154.57	973	899	7066	2377.42	1079.69	42	1	2371.85	1091.16	855.329	737.776	109.403	0.505947
tray8.plant14	08_15	control	1	299221	498706	0.599995	7071.97	884	790	6054	3463.48	1209.93	37	1	3465.7	1211.07	728.752	656.696	57.0446	0.433561
tray8.plant18	08_15	control	1	295819	492296	0.600897	6267.85	857	814	6020	4352.1	1180.94	38	1	4345.35	1175.53	735.014	661.721	120.641	0.435305
tray8.plant22	08_15	control	0	349520	526952	0.663287	6247.48	791	810	5901	5458.49	1210.96	32	0	5459.16	1186.89	749.917	724.758	153.309	0.256851
tray8.plant3	08_15	control	0	303473	519856	0.583764	7209.38	835	823	5819	400.328	1876.06	26	0	396.259	1874.81	737.196	675.584	106.22	0.400208
tray8.plant7	08_15	control	1	405559	623250	0.650716	6898.25	884	888	6552	1424.78	1904.15	37	1	1418.07	1906.89	816.721	757.841	91.2727	0.372812
tray8.plant11	08_15	control	1	277798	405986	0.684256	6514.66	781	735	5384	2346.38	1871.38	41	1	2342.23	1859.96	675.324	618.427	113.281	0.401753
tray8.plant15	08_15	control	1	237410	376306	0.630897	7296.07	729	669	4851	3500.17	1977.21	31	1	3492.7	1961.44	607.743	600.165	47.2325	0.157429
tray8.plant19	08_15	control	1	293657	460049	0.638317	6848.53	860	747	6492	4233.35	1952.23	28	1	4232.08	1952.74	743.155	647.02	69.4893	0.491923
tray8.plant23	08_15	control	1	306680	498782	0.614857	8494.32	829	761	5930	5275.22	1956.84	32	1	5272.43	1953.94	713.074	684.214	94.7189	0.281616
tray8.plant4	08_15	control	0	354582	559370	0.633895	11387.5	802	828	6779	358.268	2646.89	24	0	373.293	2632.28	746.385	722.354	123.883	0.25171
tray8.plant8	08_15	control	0	268485	410815	0.653542	8229.07	811	681	5668	1393.36	2703.54	26	0	1399.89	2702.97	671.294	584.699	90.5657	0.491278
tray8.plant12	08_15	control	0	337881	487458	0.693148	8125.79	825	725	5863	2429.98	2614.88	34	0	2426.56	2612.11	744.843	664.451	87.1312	0.451899
tray8.plant16	08_15	control	0	345333	538954	0.640747	9205.45	935	704	6502	3393.18	2673.92	32	0	3392.81	2676.07	814.037	631.487	100.86	0.631044
tray8.plant20	08_15	control	0	312185	507445	0.61521	9819.61	856	793	6159	4548.61	2612.3	35	0	4551.98	2599.3	704.816	662.253	54.8802	0.342245
tray8.plant24	08_15	control	0	263221	416709	0.631666	10133.4	722	697	5383	5438.03	2669.28	25	0	5433.42	2659.58	620.153	604.821	77.5588	0.220983

## Sheet: Extended_Data2_CFU
Extended Data 2: Colony forming counts from infection with strain p25.c2 in drought and control conditions in the Greehouse in Utah
plate	position	plant_id	infection_treatment	stress_treatment	Nitro - dilution 1	Nitro - dilution 2	Nitro - dilution 3	Nitro - dilution 4	CFU total/mL	CFU/cm2
1	1A	2024-02-07	buffer	Drought	0	0	0	0	0	0
1	2A	2024-06-06	p25.c2	Drought	0	0	0	0	0	0
1	3A	2024-06-03	p25.c2	Drought	0	0	0	0	0	0
1	4A	2024-06-09	p25.c2	Drought	0	0	0	0	0	0
1	5A	2024-02-03	p25.c2	Drought	0	0	0	0	0	0
1	6A	2024-01-05	buffer	Drought	0	0	0	0	0	0
1	7A	2024-03-21	buffer	Control	0	0	0	0	0	0
1	8A	2024-08-15	p25.c2	Control	0	0	0	0	0	0
1	9A	2024-03-17	buffer	Control	0	0	0	0	0	0
1	10A	2024-08-12	p25.c2	Control	0	0	0	0	0	0
1	11A	2024-05-07	p25.c2	Control	0	0	0	0	0	0
1	12A	2024-02-06	p25.c2	Drought	0	0	0	0	0	0
1	1E	2024-02-19	buffer	Drought	0	0	0	0	0	0
1	2E	2024-07-17	p25.c2	Drought	0	0	0	0	0	0
1	3E	2024-02-17	buffer	Drought	0	0	0	0	0	0
1	4E	2024-01-08	buffer	Drought	0	0	0	0	0	0
1	5E	2024-04-01	p25.c2	Control	5	0	0	0	200	334
1	6E	2024-07-02	p25.c2	Drought	0	0	0	0	0	0
1	7E	2024-08-04	p25.c2	Control	0	0	0	0	0	0
1	8E	2024-08-11	buffer	Control	0	0	0	0	0	0
1	9E	2024-06-11	buffer	Drought	0	0	0	0	0	0
1	10E	2024-01-03	p25.c2	Drought	0	0	0	0	0	0
1	11E	2024-06-20	buffer	Drought	0	0	0	0	0	0
1	12E	2024-07-01	p25.c2	Drought	0	0	0	0	0	0
2	1A	2024-02-23	p25.c2	Drought	0	0	0	0	0	0
2	2A	2024-04-17	p25.c2	Control	0	0	0	0	0	0
2	3A	2024-01-23	buffer	Drought	0	0	0	0	0	0
2	4A	2024-02-11	p25.c2	Drought	0	0	0	0	0	0
2	5A	2024-07-15	buffer	Drought	0	0	0	0	0	0
2	6A	2024-05-21	buffer	Control	0	0	0	0	0	0
2	7A	2024-05-08	buffer	Control	0	0	0	0	0	0
2	8A	2024-01-10	p25.c2	Drought	0	0	0	0	0	0
2	9A	2024-02-08	buffer	Drought	0	0	0	0	0	0
2	10A	2024-03-04	p25.c2	Control	0	0	0	0	0	0
2	11A	2024-01-12	buffer	Drought	0	0	0	0	0	0
2	12A	2024-05-15	buffer	Control	0	0	0	0	0	0
2	1E	2024-07-14	buffer	Drought	0	0	0	0	0	0
2	2E	2024-01-22	p25.c2	Drought	1	0	0	0	40	66.8
2	3E	2024-08-20	p25.c2	Control	2	0	0	0	80	133.6
2	4E	2024-04-12	p25.c2	Control	1	0	0	0	40	66.8
2	5E	2024-02-05	p25.c2	Drought	0	0	0	0	0	0
2	6E	2024-05-18	p25.c2	Control	2	0	0	0	80	133.6
2	7E	2024-01-16	p25.c2	Drought	0	0	0	0	0	0
2	8E	2024-04-06	p25.c2	Control	0	0	0	0	0	0
2	9E	2024-05-09	p25.c2	Control	10	0	0	0	400	668
2	10E	2024-01-19	buffer	Drought	0	0	0	0	0	0
2	11E	2024-08-09	buffer	Control	0	0	0	0	0	0
2	12E	2024-08-16	p25.c2	Control	4	0	0	0	160	267.2
3	1A	2024-08-05	buffer	Control	0	0	0	0	0	0
3	2A	2024-07-07	buffer	Drought	0	0	0	0	0	0
3	3A	2024-06-23	buffer	Drought	0	0	0	0	0	0
3	4A	2024-03-09	buffer	Control	0	0	0	0	0	0
3	5A	2024-04-04	buffer	Control	0	0	0	0	0	0
3	6A	2024-01-21	buffer	Drought	0	0	0	0	0	0
3	7A	2024-04-22	buffer	Control	0	0	0	0	0	0
3	8A	2024-06-24	buffer	Drought	0	0	0	0	0	0
3	9A	2024-03-05	buffer	Control	0	0	0	0	0	0
3	10A	2024-06-21	buffer	Drought	0	0	0	0	0	0
3	11A	2024-08-10	buffer	Control	0	0	0	0	0	0
3	12A	2024-04-16	p25.c2	Control	0	0	0	0	0	0
3	1E	2024-05-02	p25.c2	Control	7	0	0	0	280	467.6
3	2E	2024-06-22	p25.c2	Drought	0	0	0	0	0	0
3	3E	2024-01-07	p25.c2	Drought	0	0	0	0	0	0
3	4E	2024-01-11	p25.c2	Drought	0	0	0	0	0	0
3	5E	2024-05-05	buffer	Control	0	0	0	0	0	0
3	6E	2024-03-08	buffer	Control	0	0	0	0	0	0
3	7E	2024-07-06	p25.c2	Drought	0	0	0	0	0	0
3	8E	2024-07-24	buffer	Drought	0	0	0	0	0	0
3	9E	2024-03-02	p25.c2	Control	0	0	0	0	0	0
3	10E	2024-08-08	p25.c2	Control	0	0	0	0	0	0
3	11E	2024-08-17	p25.c2	Control	2	0	0	0	80	133.6
3	12E	2024-06-08	buffer	Drought	0	0	0	0	0	0
4	1A	2024-06-13	p25.c2	drought	8	0	0	0	320	534.4
4	2A	2024-04-05	buffer	control	0	0	0	0	0	0
4	3A	2024-04-19	buffer	control	0	0	0	0	0	0
4	4A	2024-02-18	p25.c2	drought	0	0	0	0	0	0
4	5A	2024-03-19	buffer	control	0	0	0	0	0	0
4	6A	2024-01-20	p25.c2	drought	0	0	0	0	0	0
4	7A	2024-06-14	p25.c2	drought	0	0	0	0	0	0
4	8A	2024-04-08	buffer	control	0	0	0	0	0	0
4	9A	2024-05-20	p25.c2	control	2	0	0	0	80	133.6
4	10A	2024-05-11	buffer	control	0	0	0	0	0	0
4	11A	2024-06-01	p25.c2	drought	0	0	0	0	0	0
4	12A	2024-03-14	p25.c2	control	0	0	0	0	0	0
4	1E	2024-01-15	buffer	drought	0	0	0	0	0	0
4	2E	2024-02-16	p25.c2	drought	0	0	0	0	0	0
4	3E	2024-03-01	buffer	control	0	0	0	0	0	0
4	4E	2024-02-12	p25.c2	drought	4	0	0	0	160	267.2
4	5E	2024-04-23	buffer	control	0	0	0	0	0	0
4	6E	2024-07-12	buffer	drought	0	0	0	0	0	0
4	7E	2024-01-06	p25.c2	drought	0	0	0	0	0	0
4	8E	2024-01-13	buffer	drought	0	0	0	0	0	0
4	9E	2024-05-12	buffer	control	0	0	0	0	0	0
4	10E	2024-03-03	buffer	control	0	0	0	0	0	0
4	11E	2024-05-22	p25.c2	control	0	0	0	0	0	0
4	12E	2024-04-21	p25.c2	control	0	0	0	0	0	0
5	1A	2024-02-21	buffer	drought	0	0	0	0	0	0
5	2A	2024-03-15	p25.c2	control	0	0	0	0	0	0
5	3A	2024-07-18	buffer	drought	0	0	0	0	0	0
5	4A	2024-05-06	buffer	control	0	0	0	0	0	0
5	5A	2024-04-02	p25.c2	control	0	0	0	0	0	0
5	6A	2024-03-23	p25.c2	control	0	0	0	0	0	0
5	7A	2024-05-16	buffer	control	0	0	0	0	0	0
5	8A	2024-01-14	p25.c2	drought	0	0	0	0	0	0
5	9A	2024-06-04	buffer	drought	0	0	0	0	0	0
5	10A	2024-02-01	buffer	drought	0	0	0	0	0	0
5	11A	2024-04-13	buffer	control	0	0	0	0	0	0
5	12A	2024-03-13	p25.c2	control	0	0	0	0	0	0
5	1E	2024-07-09	buffer	drought	0	0	0	0	0	0
5	2E	2024-07-19	p25.c2	drought	0	0	0	0	0	0
5	3E	2024-06-16	p25.c2	drought	0	0	0	0	0	0
5	4E	2024-05-17	buffer	control	0	0	0	0	0	0
5	5E	2024-08-03	buffer	control	0	0	0	0	0	0
5	6E	2024-08-06	buffer	control	0	0	0	0	0	0
5	7E	2024-05-13	p25.c2	control	1	0	0	0	40	66.8
5	8E	2024-02-02	p25.c2	drought	0	0	0	0	0	0
5	9E	2024-07-23	buffer	drought	0	0	0	0	0	0
5	10E	2024-01-04	buffer	drought	0	0	0	0	0	0
5	11E	2024-06-15	buffer	drought	0	0	0	0	0	0
5	12E	2024-07-10	p25.c2	drought	0	0	0	0	0	0
6	1A	2024-08-24	buffer	control	0	0	0	0	0	0
6	2A	2024-02-13	p25.c2	drought	0	0	0	0	0	0
6	3A	2024-08-07	buffer	control	0	0	0	0	0	0
6	4A	2024-02-14	p25.c2	drought	0	0	0	0	0	0
6	5A	2024-02-09	buffer	drought	0	0	0	0	0	0
6	6A	2024-05-10	p25.c2	control	1	0	0	0	40	66.8
6	7A	2024-04-09	p25.c2	control	0	0	0	0	0	0
6	8A	2024-03-18	p25.c2	control	0	0	0	0	0	0
6	9A	2024-04-20	buffer	control	0	0	0	0	0	0
6	10A	2024-07-03	p25.c2	drought	2	0	0	0	80	133.6
6	11A	2024-06-02	p25.c2	drought	0	0	0	0	0	0
6	12A	2024-07-08	p25.c2	drought	0	0	0	0	0	0
6	1E	2024-02-04	buffer	drought	0	0	0	0	0	0
6	2E	2024-07-16	p25.c2	drought	0	0	0	0	0	0
6	3E	2024-03-10	p25.c2	control	2	0	0	0	80	133.6
6	4E	2024-02-15	buffer	drought	0	0	0	0	0	0
6	5E	2024-07-22	p25.c2	drought	0	0	0	0	0	0
6	6E	2024-08-23	p25.c2	control	0	0	0	0	0	0
6	7E	2024-06-07	buffer	drought	0	0	0	0	0	0
6	8E	2024-04-11	p25.c2	control	5	0	0	0	200	334
6	9E	2024-01-09	p25.c2	drought	3	0	0	0	120	200.4
6	10E	2024-08-21	p25.c2	control	4	0	0	0	160	267.2
6	11E	2024-03-22	buffer	control	0	0	0	0	0	0
6	12E	2024-05-19	p25.c2	control	0	0	0	0	0	0
7	1A	2024-07-20	buffer	drought	0	0	0	0	0	0
7	2A	2024-06-17	buffer	drought	0	0	0	0	0	0
7	3A	2024-08-22	buffer	control	0	0	0	0	0	0
7	4A	2024-04-14	buffer	control	0	0	0	0	0	0
7	5A	2024-04-15	p25.c2	control	8	0	0	0	320	534.4
7	6A	2024-04-07	buffer	control	0	0	0	0	0	0
7	7A	2024-03-20	buffer	control	0	0	0	0	0	0
7	8A	2024-05-24	p25.c2	control	10	0	0	0	400	668
7	9A	2024-05-04	buffer	control	0	0	0	0	0	0
7	10A	2024-03-24	p25.c2	control	0	0	0	0	0	0
7	11A	2024-06-18	p25.c2	drought	0	0	0	0	0	0
7	12A	2024-01-01	buffer	drought	0	0	0	0	0	0
7	1E	2024-08-02	p25.c2	control	1	0	0	0	40	66.8
7	2E	2024-03-06	p25.c2	control	0	0	0	0	0	0
7	3E	2024-07-13	buffer	drought	0	0	0	0	0	0
1	5E	2024-01-02	T0-buffer	drought	0	0	0	0	0	0
1	1A	2024-01-17	T0-buffer	drought	0	0	0	0	0	0
1	7E	2024-01-18	T0-p25.c2	drought	0	0	0	0	0	0
1	6E	2024-01-24	T0-p25.c2	drought	0	0	0	0	0	0
2	2E	2024-02-10	T0-p25.c2	drought	0	0	0	0	0	0
1	2A	2024-02-20	T0-buffer	drought	0	0	0	0	0	0
2	3A	2024-02-22	T0-buffer	drought	0	0	0	0	0	0
2	4E	2024-02-24	T0-p25.c2	drought	0	0	0	0	0	0
2	4A	2024-03-07	T0-buffer	control	0	0	0	0	0	0
2	3E	2024-03-11	T0-p25.c2	control	0	0	0	0	0	0
2	1A	2024-03-12	T0-p25.c2	control	0	0	0	0	0	0
1	4A	2024-03-16	T0-buffer	control	0	0	0	0	0	0
1	4E	2024-04-03	T0-p25.c2	control	0	0	0	0	0	0
1	12A	2024-04-10	T0-buffer	control	0	0	0	0	0	0
1	9E	2024-04-18	T0-buffer	control	0	0	0	0	0	0
2	2A	2024-04-24	T0-p25.c2	control	0	0	0	0	0	0
1	7A	2024-05-01	T0-buffer	control	0	0	0	0	0	0
1	11A	2024-05-03	T0-p25.c2	control	0	0	0	0	0	0
1	6A	2024-05-14	T0-p25.c2	control	0	0	0	0	0	0
1	5A	2024-05-23	T0-p25.c2	control	1	0	0	0	40	66.8
1	8E	2024-06-05	T0-buffer	drought	0	0	0	0	0	0
1	2E	2024-06-10	T0-p25.c2	drought	0	0	0	0	0	0
1	3E	2024-06-12	T0-buffer	drought	0	0	0	0	0	0
1	11E	2024-06-19	T0-p25.c2	drought	0	0	0	0	0	0
2	1E	2024-07-04	T0-p25.c2	drought	0	0	0	0	0	0
1	10A	2024-07-05	T0-p25.c2	drought	1	0	0	0	40	66.8
1	8A	2024-07-11	T0-buffer	drought	0	0	0	0	0	0
1	12E	2024-07-21	T0-buffer	drought	0	0	0	0	0	0
1	9A	2024-08-01	T0-p25.c2	control	0	0	0	0	0	0
1	10E	2024-08-14	T0-buffer	control	0	0	0	0	0	0
1	1E	2024-08-18	T0-p25.c2	control	0	0	0	0	0	0
1	3A	2024-08-19	T0-buffer	control	0	0	0	0	0	0
